# Supplementary material for: Associations between Multimorbidity Patterns and Subsequent Labor Market Marginalization among Refugees and Swedish-Born Young Adults—A Nationwide Registered-Based Cohort Study
Source: J Pers Med. 2021 Dec 5;11(12):1305. doi: 10.3390/jpm11121305 (PMC8705997; doi:10.3390/jpm11121305)
Supplement: Supplementary file 1 [file jpm-11-01305-s001.zip]

Archive with 1 entries (1 files):
- jpm-1421322-supplementary.pdf
